# Supplementary material for: Validation of a constraint-based model of Pichia pastoris metabolism under data scarcity
Source: BMC Syst Biol. 2010 Aug 17;4:115. doi: 10.1186/1752-0509-4-115 (PMC2936294; doi:10.1186/1752-0509-4-115)
Supplement: Additional file 1 — Metabolic network for P. pastoris. This includes the list of reactions, metabolites and stoichiometric matrix. [file 1752-0509-4-115-S1.XLS]

## Sheet: network
																																					O2	GLC	CO2	ET	GOL	Cit	Pyr	MET	BIO
	Reactions_number	1	2	3	4	5	6	7	8	9	10	11	12	13	14	15	16	17	18	19	20	21	22	23	24	25	26	27	28	29	30	31	32	33	34	35	36	37	38	39	40	41	42	43	44
	Reaction_Reversibilities	0	1	1	1	1	1	1	1	0	0	0	0	0	0	1	0	0	0	0	0	0	1	1	1	1	1	1	0	1	0	0	0	0	1	0	0	0	0	0	0	1	0	0	0
1	GLCcyt	-1	0	0	0	0	0	0	0	0	0	0	0	0	0	0	0	0	0	0	0	0	0	0	0	0	0	0	0	0	0	0	0	0	0	0	0	1	0	0	0	0	0	0	0
2	G6Pcyt	1	-1	0	0	0	0	0	0	0	0	0	0	0	0	0	0	0	0	0	0	-1	0	0	0	0	0	0	0	0	0	0	0	0	0	0	0	0	0	0	0	0	0	0	-0.036352
3	F6Pcyt	0	1	-1	0	0	0	0	0	0	0	0	0	0	0	0	0	0	0	0	0	0	0	0	0	1	1	0	0	0	0	0	0	0	0	0	0	0	0	0	0	0	0	0	-0.036352
4	FBPcyt	0	0	1	-1	0	0	0	0	0	0	0	0	0	0	0	0	0	0	0	0	0	0	0	0	0	0	0	0	0	0	0	0	0	0	0	0	0	0	0	0	0	0	0	0
5	DHAPcyt	0	0	0	1	-1	0	0	0	0	0	0	0	0	0	0	0	0	0	0	0	0	0	0	0	0	0	-1	0	0	0	0	0	0	0	1	0	0	0	0	0	0	0	0	0
6	GAPcyt	0	0	0	1	1	-1	0	0	0	0	0	0	0	0	0	0	0	0	0	0	0	0	0	1	-1	1	0	0	0	0	0	0	0	1	0	0	0	0	0	0	0	0	0	0
7	PG3cyt	0	0	0	0	0	1	-1	0	0	0	0	0	0	0	0	0	0	0	0	0	0	0	0	0	0	0	0	0	0	0	0	0	0	0	0	0	0	0	0	0	0	0	0	-0.016542
8	PEPcyt	0	0	0	0	0	0	1	-1	0	0	0	0	0	0	0	0	0	0	0	0	0	0	0	0	0	0	0	0	0	0	0	0	0	0	0	0	0	0	0	0	0	0	0	-0.025248
9	PYRcyt	0	0	0	0	0	0	0	1	-1	-1	0	0	0	0	0	0	0	0	0	0	0	0	0	0	0	0	0	0	0	-1	0	0	0	0	0	0	0	0	0	0	0	-1	0	0
10	GOLcyt	0	0	0	0	0	0	0	0	0	0	0	0	0	0	0	0	0	0	0	0	0	0	0	0	0	0	1	0	0	0	0	0	0	0	0	0	0	0	0	1	0	0	0	-3e-08
11	NADPHcyt	0	0	0	0	0	0	0	0	0	0	0	1	0	0	0	0	0	0	0	0	2	0	0	0	0	0	0	0	0	0	0	0	0	0	0	0	0	0	0	0	0	0	0	-0.19947
12	iCO2	0	0	0	0	0	0	0	0	-1	1	0	0	0	1	0	1	1	1	0	0	1	0	0	0	0	0	0	0	0	0	0	0	1	0	0	0	0	-1	0	0	0	0	0	0.017695
13	RU5Pcyt	0	0	0	0	0	0	0	0	0	0	0	0	0	0	0	0	0	0	0	0	1	-1	-1	0	0	0	0	0	0	0	0	0	0	0	0	0	0	0	0	0	0	0	0	0
14	R5Pcyt	0	0	0	0	0	0	0	0	0	0	0	0	0	0	0	0	0	0	0	0	0	0	1	-1	0	0	0	0	0	0	0	0	0	0	0	0	0	0	0	0	0	0	0	-0.010663
15	XU5Pcyt	0	0	0	0	0	0	0	0	0	0	0	0	0	0	0	0	0	0	0	0	0	1	0	-1	0	-1	0	0	0	0	0	0	0	-1	0	0	0	0	0	0	0	0	0	0
16	S7Pcyt	0	0	0	0	0	0	0	0	0	0	0	0	0	0	0	0	0	0	0	0	0	0	0	1	-1	0	0	0	0	0	0	0	0	0	0	0	0	0	0	0	0	0	0	0
17	E4Pcyt	0	0	0	0	0	0	0	0	0	0	0	0	0	0	0	0	0	0	0	0	0	0	0	0	1	-1	0	0	0	0	0	0	0	0	0	0	0	0	0	0	0	0	0	-0.014644
18	OAAcyt	0	0	0	0	0	0	0	0	1	0	0	0	0	0	0	0	0	0	0	0	0	0	0	0	0	0	0	0	-1	0	0	0	0	0	0	0	0	0	0	0	0	0	0	-0.024239
19	PYRmit	0	0	0	0	0	0	0	0	0	0	0	0	0	-1	0	0	0	0	0	0	0	0	0	0	0	0	0	0	0	1	0	0	0	0	0	0	0	0	0	0	0	0	0	-0.029389
20	ACCOAmit	0	0	0	0	0	0	0	0	0	0	0	0	0	1	-1	0	0	0	0	0	0	0	0	0	0	0	0	0	0	0	0	0	0	0	0	0	0	0	0	0	0	0	0	-0.007979
21	OAAmit	0	0	0	0	0	0	0	0	0	0	0	0	0	0	-1	0	0	0	0	1	0	0	0	0	0	0	0	0	1	0	0	0	0	0	0	0	0	0	0	0	0	0	0	-0.000786
22	ICITmit	0	0	0	0	0	0	0	0	0	0	0	0	0	0	1	-1	-1	0	0	0	0	0	0	0	0	0	0	0	0	0	0	0	0	0	0	0	0	0	0	0	-1	0	0	0
23	NADH	0	0	0	0	0	1	0	0	0	0	-1	0	0	1	0	1	0	1	1	1	0	0	0	0	0	0	-1	-1	0	0	0	0	2	0	0	0	0	0	0	0	0	0	0	0.062679
24	AKGmit	0	0	0	0	0	0	0	0	0	0	0	0	0	0	0	1	1	-1	0	0	0	0	0	0	0	0	0	0	0	0	-1	0	0	0	0	0	0	0	0	0	0	0	0	0
25	NADPHmit	0	0	0	0	0	0	0	0	0	0	0	0	0	0	0	0	1	0	0	0	0	0	0	0	0	0	0	0	0	0	0	0	0	0	0	0	0	0	0	0	0	0	0	-0.056052
26	AKGcyt	0	0	0	0	0	0	0	0	0	0	0	0	0	0	0	0	0	0	0	0	0	0	0	0	0	0	0	0	0	0	1	0	0	0	0	0	0	0	0	0	0	0	0	-0.026663
27	SUCmit	0	0	0	0	0	0	0	0	0	0	0	0	0	0	0	0	0	1	-1	0	0	0	0	0	0	0	0	0	0	0	0	0	0	0	0	0	0	0	0	0	0	0	0	0
28	MALmit	0	0	0	0	0	0	0	0	0	0	0	0	0	0	0	0	0	0	1	-1	0	0	0	0	0	0	0	0	0	0	0	0	0	0	0	0	0	0	0	0	0	0	0	0
29	ACDcyt	0	0	0	0	0	0	0	0	0	1	-1	-1	0	0	0	0	0	0	0	0	0	0	0	0	0	0	0	0	0	0	0	0	0	0	0	0	0	0	0	0	0	0	0	0
30	ACEcyt	0	0	0	0	0	0	0	0	0	0	0	1	-1	0	0	0	0	0	0	0	0	0	0	0	0	0	0	0	0	0	0	0	0	0	0	0	0	0	0	0	0	0	0	0
31	ACCOAcyt	0	0	0	0	0	0	0	0	0	0	0	0	1	0	0	0	0	0	0	0	0	0	0	0	0	0	0	0	0	0	0	0	0	0	0	0	0	0	0	0	0	0	0	-0.0033301
32	iO2	0	0	0	0	0	0	0	0	0	0	0	0	0	0	0	0	0	0	0	0	0	0	0	0	0	0	0	-0.5	0	0	0	-0.5	0	0	0	1	0	0	0	0	0	0	0	-2.4e-05
33	EtOH cyt	0	0	0	0	0	0	0	0	0	0	1	0	0	0	0	0	0	0	0	0	0	0	0	0	0	0	0	0	0	0	0	0	0	0	0	0	0	0	-1	0	0	0	0	0
34	MeOHcyt	0	0	0	0	0	0	0	0	0	0	0	0	0	0	0	0	0	0	0	0	0	0	0	0	0	0	0	0	0	0	0	-1	0	0	0	0	0	0	0	0	0	0	1	0
35	HCHOcyt	0	0	0	0	0	0	0	0	0	0	0	0	0	0	0	0	0	0	0	0	0	0	0	0	0	0	0	0	0	0	0	1	-1	-1	0	0	0	0	0	0	0	0	0	0
36	DHAcyt	0	0	0	0	0	0	0	0	0	0	0	0	0	0	0	0	0	0	0	0	0	0	0	0	0	0	0	0	0	0	0	0	0	1	-1	0	0	0	0	0	0	0	0	0
37	O2(E)	0	0	0	0	0	0	0	0	0	0	0	0	0	0	0	0	0	0	0	0	0	0	0	0	0	0	0	0	0	0	0	0	0	0	0	-1	0	0	0	0	0	0	0	0
38	GLC(E)	0	0	0	0	0	0	0	0	0	0	0	0	0	0	0	0	0	0	0	0	0	0	0	0	0	0	0	0	0	0	0	0	0	0	0	0	-1	0	0	0	0	0	0	0
39	CO2(E)	0	0	0	0	0	0	0	0	0	0	0	0	0	0	0	0	0	0	0	0	0	0	0	0	0	0	0	0	0	0	0	0	0	0	0	0	0	1	0	0	0	0	0	0
40	EtOH(E)	0	0	0	0	0	0	0	0	0	0	0	0	0	0	0	0	0	0	0	0	0	0	0	0	0	0	0	0	0	0	0	0	0	0	0	0	0	0	1	0	0	0	0	0
41	GOL(E)	0	0	0	0	0	0	0	0	0	0	0	0	0	0	0	0	0	0	0	0	0	0	0	0	0	0	0	0	0	0	0	0	0	0	0	0	0	0	0	-1	0	0	0	0
42	Citric Acid(E)	0	0	0	0	0	0	0	0	0	0	0	0	0	0	0	0	0	0	0	0	0	0	0	0	0	0	0	0	0	0	0	0	0	0	0	0	0	0	0	0	1	0	0	0
43	Pyruvic acid(E)	0	0	0	0	0	0	0	0	0	0	0	0	0	0	0	0	0	0	0	0	0	0	0	0	0	0	0	0	0	0	0	0	0	0	0	0	0	0	0	0	0	1	0	0
44	MeOH(E)	0	0	0	0	0	0	0	0	0	0	0	0	0	0	0	0	0	0	0	0	0	0	0	0	0	0	0	0	0	0	0	0	0	0	0	0	0	0	0	0	0	0	-1	0
45	BIOMASS	0	0	0	0	0	0	0	0	0	0	0	0	0	0	0	0	0	0	0	0	0	0	0	0	0	0	0	0	0	0	0	0	0	0	0	0	0	0	0	0	0	0	0	1

## Sheet: reactions
Embden Meyerhoff Parnas (Glycolysis)			Reversibility
r1	1 GLCcyt → 1 G6Pcyt		0
r2	1 G6Pcyt ↔ 1 F6Pcyt		1
r3	1 F6Pcyt ↔ 1 FBPcyt		1
r4	1 FBPcyt ↔ 1 DHAPcyt + 1 GAPcyt		1
r5	1 DHAPcyt ↔ 1 GAPcyt		1
r6	1 GAPcyt + 1 NADcyt ↔ 1 PG3cyt + 1 NADHcyt		1
r7	1 PG3cyt ↔ 1 PEPcyt + 1 H2O		1
r8	1 PEPcyt ↔ 1 PYRcyt		1
Pyruvate branch point
r9	1 PYRcyt + 1 iCO2 → 1 OAAcyt		0
r10	1 PYRcyt → 1 ACDcyt + 1 iCO2		0
Fermentative patways
r11	1 ACDcyt + 1 NADHcyt → 1 ETHcyt + 1 NADcyt		0
r12	1 ACDcyt + 1 NADPcyt → 1 ACEcyt + 1 NADPHcyt		0
r13	1 ACEcyt + 1 HCOAcyt → 1 ACCOAcyt		0
TCA cycle
r14	1 PYRmit + 1 HCOAmit + 1 NADmit → 1 ACCOAmit + 1 iCO2 + 1 NADHmit		0
r15	1 ACCOAmit + 1 OAAmit ↔1 ICITmit + 1 HCOAmit		1
r16	1 ICITmit + 1 NADmit →1 AKGmit + 1 iCO2 + 1 NADHmit		0
r17	1 ICITmit + 1 NADPmit → 1 AKGmit + 1 iCO2 + 1 NADPHmit		0
r18	1 AKGmit + 1 NADmit → 1 SUCmit + 1 iCO2 + 1 NADHmit		0
r19	1 SUCmit + 1 NADmit → 1 MALmit + 1 NADHmit		0
r20	1 MALmit + 1 NADmit → 1 OAAmit+ 1 NADHmit		0
Pentose phosphate pathway
r21	1 G6Pcyt + 2 NADPcyt → 1 RU5Pcyt + 1 iCO2 + 2 NADPHcyt		0
r22	1 RU5Pcyt →1 XU5Pcyt		1
r23	1 RU5Pcyt → 1 R5Pcyt		1
r24	1 R5Pcyt + 1 XU5Pcyt → 1 S7Pcyt + 1 GAPcyt		1
r25	1 S7Pcyt + 1 GAPcyt → 1 E4Pcyt + 1 F6Pcyt		1
r26	1 E4Pcyt + 1 XU5Pcyt→1 F6Pcyt + 1 GAPcyt		1
Glycerol formation
r27	1 DHAPcyt + 1 NADHcyt ↔ 1 GOLcyt + 1 NADcyt		1
Oxidative phosphorylation
r28	1 NADH + 0.5 iO2 → 1 NAD		0
Transport reactions
r29	1 OAAcyt ↔ 1 OAAmit		1
r30	1 PYRcyt →1 PYRmit		0
r31	1 AKGmit →1 AKGcyt		0
r36	1 O2(E) → 1 iO2		0
r37	1 GLC(E) → 1 GLCcyt		0
r38	1 iCO2 →1 CO2(E)		0
r39	1 ETHcyt → 1 ETH(E)		0
r40	1 GOL(E)→ 1 GOLcyt		0
r41	1 CIT(E) ↔ 1 ICITmit		1
r42	1 PYR(E) →1 PYR cyt		0
r43	1 MET(E) → 1 METcyt		0
Methanol metabolism
r32	1 METcyt + 1/2 O2 → 1 HCHOcyt + 1 H2O		0
r33	1 HCHOcyt + 2 NADcyt → 2 NADHcyt + iCO2		0
r34	1 HCHOcyt + XU5Pcyt ↔ 1 DHAcyt + 1 GAPcyt		1
r35	1 DHAcyt → 1 DHAPcyt		0
Biomass formation
r44	0,0033 ACCOAcyt + 0,008 ACCOAmit + 0,0266 AKGcyt + 0,0146 E4Pcyt + 0,0363 F6Pcyt + 0,0165 PG3cyt + 0,0363 G6Pcyt + 0,0000003 GOLcyt + 0,000002 iO2 + 0,0242 OAAcyt + 0,00079 OAAmit + 0,0252 PEPcyt + 0,0294 PYRmit + 0,011 R5Pcyt + 0,199 NADPHcyt + 0,056 NADPHmit + 0,0626 NAD ®		0
	1 BIOM + 0,0127 iCO2 + 0,0626 NADH + 0,0033 HCCOAcyt + 0,008 HCCOAmit + 0,199 NADPcyt + 0,056 NADPmit

## Sheet: metabolites
	Abbreviations
	GLCcyt	cytosolic	glucose
	G6Pcyt	cytosolic	glucose-6-phosphate
	F6Pcyt	cytosolic	fructose-6-phosphate
	FBPcyt	cytosolic	fructose-1,6-biphosphate
	DHAPcyt	cytosolic	dihydroxyacetone phosphate
	GAPcyt	cytosolic	glyceraldehyde-3-phosphate
	PG3cyt	cytosolic	3-phosphoglycerate
	PEPcyt	cytosolic	phosphoenolpyruvate
	PYRcyt	cytosolic	pyruvate
	GOLcyt	cytosolic	glycerol
	NADPHcyt	cytosolic	nicotinamide adenine dinucleotide phosphate
	iCO2	intracellular	carbon dioxyde
	RU5Pcyt	cytosolic	ribulose-5-phosphate
	R5Pcyt	cytosolic	ribose-5-phosphate
	XU5Pcyt	cytosolic	xylulose-5-phosphate
	S7Pcyt	cytosolic	septulose-7-phosphate
	E4Pcyt	cytosolic	erytrose-4-phosphate
	OAAcyt	cytosolic	oxaloacetate
	PYRmit	mitochondrial	pyruvate
	ACCOAmit	mitochondrial	acetyl-coenzyme-A
	OAAmit	mitochondrial	oxaloacetate
	ICITmit	mitochondrial	isocitrate
	NADH	cytosolic	nicotinamide adenine dinucleotide, reduced
	AKGmit	mitochondrial	alpha-ketoglutarate
	NADPHmit	mitochondrial	nicotinamide adenine dinucleotide phosphate
	AKGcyt	cytosolic	alpha-ketoglutarate
	SUCmit	mitochondrial	succinate
	MALmit	mitochondrial	malate
	ACDcyt	cytosolic	acetaldehyde
	ACEcyt	cytosolic	acetate
	ACCOAcyt	cytosolic	acetyl-coenzyme-A
	iO2	intracellular	oxygen
	EtOH cyt	cytosolic	ethanol
	MeOHcyt	cytosolic	methanol
	HCHOcyt	cytosolic	formaldehyde
	DHAcyt	cytosolic	dihydroxyacetone
	O2(E)	extracellular	oxygen
	GLC(E)	extracellular	glucose
	CO2(E)	extracellular	carbon dioxyde
	EtOH(E)	extracellular	ethanol
	GOL(E)	extracellular	glycerol
	Citric Acid(E)	extracellular	citric acid
	Pyruvic acid(E)	extracellular	pyruvic acid
	MeOH(E)	extracellular	methanol
	BIOMASS		biomass
