# Supplementary material for: Validation of a constraint-based model of Pichia pastoris metabolism under data scarcity
Source: BMC Syst Biol. 2010 Aug 17;4:115. doi: 10.1186/1752-0509-4-115 (PMC2936294; doi:10.1186/1752-0509-4-115)
Supplement: Additional file 2 — Elementary mode analysis. This file includes the whole set of elementary modes, the corresponding macroreactions and the calculation of the theoretical yields. [file 1752-0509-4-115-S2.XLS]

## Sheet: EMs
		Elementary Modes			Here: 98
	Reaction	1	2	3	4	5	6	7	8	9	10	11	12	13	14	15	16	17	18	19	20	21	22	23	24	25	26	27	28	29	30	31	32	33	34	35	36	37	38	39	40	41	42	43	44	45	46	47	48
	1	0	0.1288	0.5	0	0.0833	0.5	0	0	0.1341	0	0	0	0.3333	0	0.1414	0	0.1511	0	0	0	0	0	0.1754	0	0.1657	0.1584	0.153	0	0	0	0	0.2028	0	0.1931	0.1858	0.1805	0	0	0	0	0.1344	0.1344	0.1344	0.1344	0.1344	0.1344	0.1344	0.1344
	2	0	-0.0056	0.5	0	0.0833	0.5	0	0	-0.0003	0	-0.1344	0	0.3333	0	0.007	0	0.0167	-0.1344	-0.1344	-0.1344	-0.1344	0	0.0409	-0.1344	0.0313	0.0239	0.0186	-0.1278	-0.1344	-0.1344	-0.1344	0.0684	-0.1344	0.0587	0.0514	0.046	-0.1105	-0.1344	-0.1344	-0.1344	0	0	0	0	0	0	0	0
	3	-0.6667	-0.078	0.5	0	0.0833	0.5	-0.6667	0	-0.0513	0	-0.1854	0	0.3333	0	-0.0147	-0.6667	0.0337	-0.1561	-0.7219	-0.1174	-0.2067	-0.3333	0.058	-0.1174	0.0095	-0.0271	-0.0537	-0.7782	-0.1561	-0.1854	-0.2067	0.0854	-0.1174	0.037	0.0004	-0.0263	-0.7631	-0.1561	-0.1854	-0.2067	0.017	0.017	0.017	-0.051	-0.0723	-0.2565	-0.1467	-0.0217
	4	-0.6667	-0.078	0.5	0	0.0833	0.5	-0.6667	0	-0.0513	0	-0.1854	0	0.3333	0	-0.0147	-0.6667	0.0337	-0.1561	-0.7219	-0.1174	-0.2067	-0.3333	0.058	-0.1174	0.0095	-0.0271	-0.0537	-0.7782	-0.1561	-0.1854	-0.2067	0.0854	-0.1174	0.037	0.0004	-0.0263	-0.7631	-0.1561	-0.1854	-0.2067	0.017	0.017	0.017	-0.051	-0.0723	-0.2565	-0.1467	-0.0217
	5	0.3333	0.0561	0.5	0	0.0833	0.5	0.3333	0.5	0.0507	1	0.1849	0.1429	0.3333	0.4	0.0434	0.3333	0.0337	0.1849	0.1849	0.1849	0.1849	0.1667	0.058	0.2333	0.0677	0.075	0.0803	0.2218	0.2333	0.2333	0.2333	0.0854	0.2882	0.0951	0.1024	0.1078	0.2369	0.2882	0.2882	0.2882	0.1538	0.0989	0.0504	0.0511	0.0617	0.1538	0.0989	0.1538
	6	0.3333	0.0869	1	0	0.1667	1	0.3333	0.5	0.0869	1	0.0869	0.1429	0.6667	0.4	0.0869	0.3333	0.0869	0.0869	0.0869	0.0869	0.0869	0.1667	0.1353	0.1353	0.1353	0.1353	0.1353	0.1286	0.1353	0.1353	0.1353	0.1902	0.1902	0.1902	0.1902	0.1902	0.1563	0.1902	0.1902	0.1902	0.1902	0.1353	0.0869	0.0875	0.0981	0.1902	0.1353	0.1902
	7	0.3333	0.0703	1	0	0.1667	1	0.3333	0.5	0.0703	1	0.0703	0.1429	0.6667	0.4	0.0703	0.3333	0.0703	0.0703	0.0703	0.0703	0.0703	0.1667	0.1188	0.1188	0.1188	0.1188	0.1188	0.1129	0.1188	0.1188	0.1188	0.1737	0.1737	0.1737	0.1737	0.1737	0.1427	0.1737	0.1737	0.1737	0.1737	0.1188	0.0703	0.0709	0.0816	0.1737	0.1188	0.1737
	8	0.3333	0.0451	1	0	0.1667	1	0.3333	0.5	0.0451	1	0.0451	0.1429	0.6667	0.4	0.0451	0.3333	0.0451	0.0451	0.0451	0.0451	0.0451	0.1667	0.0935	0.0935	0.0935	0.0935	0.0935	0.0889	0.0935	0.0935	0.0935	0.1484	0.1484	0.1484	0.1484	0.1484	0.122	0.1484	0.1484	0.1484	0.1484	0.0935	0.0451	0.0457	0.0563	0.1484	0.0935	0.1484
	9	0	0	0	0	0	0	0	0	0	0	0	0	0.3333	0.2	0	0.1667	0	0	0	0	0	0	0.0242	0.0242	0.0242	0.0242	0.0242	0.023	0.0242	0.0242	0.0242	0.0517	0.0517	0.0517	0.0517	0.0517	0.0425	0.0517	0.0517	0.0517	0.0517	0.0242	0	0	0	0.0517	0.0242	0.0517
	10	0	0.0033	0	0	0	1	0.3333	0	0.0033	1	0.0033	0	0	0	0.0033	0	0.0033	0.0033	0.0033	0.0033	0.0033	0	0.0033	0.0033	0.0033	0.0033	0.0033	0.0032	0.0033	0.0033	0.0033	0.0033	0.0033	0.0033	0.0033	0.0033	0.0027	0.0033	0.0033	0.0033	0.0033	0.0033	0.0033	0.0033	0.0033	0.0033	0.0033	0.0033
	11	0	0	0	0	0	1	0.3333	0	0	1	0	0	0	0	0	0	0	0	0	0	0	0	0	0	0	0	0	0	0	0	0	0	0	0	0	0	0	0	0	0	0	0	0	0	0	0	0	0
	12	0	0.0033	0	0	0	0	0	0	0.0033	0	0.0033	0	0	0	0.0033	0	0.0033	0.0033	0.0033	0.0033	0.0033	0	0.0033	0.0033	0.0033	0.0033	0.0033	0.0032	0.0033	0.0033	0.0033	0.0033	0.0033	0.0033	0.0033	0.0033	0.0027	0.0033	0.0033	0.0033	0.0033	0.0033	0.0033	0.0033	0.0033	0.0033	0.0033	0.0033
	13	0	0.0033	0	0	0	0	0	0	0.0033	0	0.0033	0	0	0	0.0033	0	0.0033	0.0033	0.0033	0.0033	0.0033	0	0.0033	0.0033	0.0033	0.0033	0.0033	0.0032	0.0033	0.0033	0.0033	0.0033	0.0033	0.0033	0.0033	0.0033	0.0027	0.0033	0.0033	0.0033	0.0033	0.0033	0.0033	0.0033	0.0033	0.0033	0.0033	0.0033
	14	0	0.0123	0	0	0.1667	0	0	0	0.0123	0	0.0123	0.1429	0.3333	0.2	0.0123	0.1667	0.0123	0.0123	0.0123	0.0123	0.0123	0.1667	0.0366	0.0366	0.0366	0.0366	0.0366	0.0348	0.0366	0.0366	0.0366	0.064	0.064	0.064	0.064	0.064	0.0526	0.064	0.064	0.064	0.064	0.0366	0.0123	0.0123	0.0123	0.064	0.0366	0.064
	15	0	0.0044	0	0	0.1667	0	0	0	0.0044	0	0.0044	0.1429	0.3333	0.2	0.0044	0.1667	0.0044	0.0044	0.0044	0.0044	0.0044	0.1667	0.0286	0.0286	0.0286	0.0286	0.0286	0.0272	0.0286	0.0286	0.0286	0.0561	0.0561	0.0561	0.0561	0.0561	0.0461	0.0561	0.0561	0.0561	0.0561	0.0286	0.0044	0.0044	0.0044	0.0561	0.0286	0.0561
	16	0	0	0	0	0.1667	0	0	0	0	0	0	0.1429	0	0	0	0	0	0	0	0	0	0.1667	0	0	0	0	0	0	0	0	0	0	0	0	0	0	0	0	0	0	0	0	0	0	0	0	0	0
	17	0	0.0561	0	0	0	0	0	0	0.0561	0	0.0561	0	0	0	0.0561	0	0.0561	0.0561	0.0561	0.0561	0.0561	0	0.0561	0.0561	0.0561	0.0561	0.0561	0.0533	0.0561	0.0561	0.0561	0.0561	0.0561	0.0561	0.0561	0.0561	0.0461	0.0561	0.0561	0.0561	0.0561	0.0561	0.0561	0.0561	0.0561	0.0561	0.0561	0.0561
	18	0	0.0294	0	0	0.1667	0	0	0	0.0294	0	0.0294	0.1429	0	0	0.0294	0	0.0294	0.0294	0.0294	0.0294	0.0294	0.1667	0.0294	0.0294	0.0294	0.0294	0.0294	0.0279	0.0294	0.0294	0.0294	0.0294	0.0294	0.0294	0.0294	0.0294	0.0242	0.0294	0.0294	0.0294	0.0294	0.0294	0.0294	0.0294	0.0294	0.0294	0.0294	0.0294
	19	0	0.0294	0	0	0.1667	0	0	0	0.0294	0	0.0294	0.1429	0	0	0.0294	0	0.0294	0.0294	0.0294	0.0294	0.0294	0.1667	0.0294	0.0294	0.0294	0.0294	0.0294	0.0279	0.0294	0.0294	0.0294	0.0294	0.0294	0.0294	0.0294	0.0294	0.0242	0.0294	0.0294	0.0294	0.0294	0.0294	0.0294	0.0294	0.0294	0.0294	0.0294	0.0294
	20	0	0.0294	0	0	0.1667	0	0	0	0.0294	0	0.0294	0.1429	0	0	0.0294	0	0.0294	0.0294	0.0294	0.0294	0.0294	0.1667	0.0294	0.0294	0.0294	0.0294	0.0294	0.0279	0.0294	0.0294	0.0294	0.0294	0.0294	0.0294	0.0294	0.0294	0.0242	0.0294	0.0294	0.0294	0.0294	0.0294	0.0294	0.0294	0.0294	0.0294	0.0294	0.0294
	21	0	0.0981	0	0	0	0	0	0	0.0981	0	0.0981	0	0	0	0.0981	0	0.0981	0.0981	0.0981	0.0981	0.0981	0	0.0981	0.0981	0.0981	0.0981	0.0981	0.0932	0.0981	0.0981	0.0981	0.0981	0.0981	0.0981	0.0981	0.0981	0.0806	0.0981	0.0981	0.0981	0.0981	0.0981	0.0981	0.0981	0.0981	0.0981	0.0981	0.0981
	22	0.3333	0.0981	0	0	0	0	0.3333	0	0.0874	0	0.0874	0	0	0	0.0728	0.3333	0.0534	0.0728	0.3556	0.0534	0.0981	0.1667	0.0534	0.0534	0.0728	0.0874	0.0981	0.3841	0.0728	0.0874	0.0981	0.0534	0.0534	0.0728	0.0874	0.0981	0.3772	0.0728	0.0874	0.0981	0.0534	0.0534	0.0534	0.0874	0.0981	0.1902	0.1353	0.0728
	23	-0.3333	0	0	0	0	0	-0.3333	0	0.0107	0	0.0107	0	0	0	0.0253	-0.3333	0.0447	0.0253	-0.2576	0.0447	0	-0.1667	0.0447	0.0447	0.0253	0.0107	0	-0.2909	0.0253	0.0107	0	0.0447	0.0447	0.0253	0.0107	0	-0.2966	0.0253	0.0107	0	0.0447	0.0447	0.0447	0.0107	0	-0.0921	-0.0372	0.0253
	24	-0.3333	-0.0107	0	0	0	0	-0.3333	0	0	0	0	0	0	0	0.0146	-0.3333	0.034	0.0146	-0.2682	0.034	-0.0107	-0.1667	0.034	0.034	0.0146	0	-0.0107	-0.301	0.0146	0	-0.0107	0.034	0.034	0.0146	0	-0.0107	-0.3054	0.0146	0	-0.0107	0.034	0.034	0.034	0	-0.0107	-0.1028	-0.0479	0.0146
	25	-0.3333	-0.0107	0	0	0	0	-0.3333	0	0	0	0	0	0	0	0.0146	-0.3333	0.034	0.0146	-0.2682	0.034	-0.0107	-0.1667	0.034	0.034	0.0146	0	-0.0107	-0.301	0.0146	0	-0.0107	0.034	0.034	0.0146	0	-0.0107	-0.3054	0.0146	0	-0.0107	0.034	0.034	0.034	0	-0.0107	-0.1028	-0.0479	0.0146
	26	-0.3333	-0.0253	0	0	0	0	-0.3333	0	-0.0146	0	-0.0146	0	0	0	0	-0.3333	0.0194	0	-0.2829	0.0194	-0.0253	-0.1667	0.0194	0.0194	0	-0.0146	-0.0253	-0.3149	0	-0.0146	-0.0253	0.0194	0.0194	0	-0.0146	-0.0253	-0.3174	0	-0.0146	-0.0253	0.0194	0.0194	0.0194	-0.0146	-0.0253	-0.1174	-0.0625	0
	27	0	0	0	0	0	0	0	-0.5	0	-1	-0.2682	-0.1429	0	-0.4	0	0	0	-0.2829	0	-0.3022	-0.2576	0	0	-0.3507	0	0	0	0	-0.3314	-0.3167	-0.306	0	-0.4056	0	0	0	0	-0.3863	-0.3716	-0.3609	-0.1368	-0.0819	-0.0334	0	0	0	0	-0.1174
	28	0.3333	0.25	1	1	1	0	0	1	0.25	1	0.5183	1	1	1	0.25	0.5	0.25	0.5329	0.25	0.5523	0.5076	1	0.3228	0.6735	0.3228	0.3228	0.3228	0.3068	0.6541	0.6395	0.6288	0.4051	0.8107	0.4051	0.4051	0.4051	0.3329	0.7914	0.7767	0.766	0.5419	0.4046	0.2834	0.2507	0.2613	0.4051	0.3228	0.5225
	29	0	-0.0242	0	0	0	0	0	0	-0.0242	0	-0.0242	0	0.3333	0.2	-0.0242	0.1667	-0.0242	-0.0242	-0.0242	-0.0242	-0.0242	0	0	0	0	0	0	0	0	0	0	0.0274	0.0274	0.0274	0.0274	0.0274	0.0226	0.0274	0.0274	0.0274	0.0274	0	-0.0242	-0.0242	-0.0242	0.0274	0	0.0274
	30	0	0.0417	0	0	0.1667	0	0	0	0.0417	0	0.0417	0.1429	0.3333	0.2	0.0417	0.1667	0.0417	0.0417	0.0417	0.0417	0.0417	0.1667	0.066	0.066	0.066	0.066	0.066	0.0627	0.066	0.066	0.066	0.0934	0.0934	0.0934	0.0934	0.0934	0.0768	0.0934	0.0934	0.0934	0.0934	0.066	0.0417	0.0417	0.0417	0.0934	0.066	0.0934
	31	0	0.0267	0	0	0	0	0	0	0.0267	0	0.0267	0	0	0	0.0267	0	0.0267	0.0267	0.0267	0.0267	0.0267	0	0.0267	0.0267	0.0267	0.0267	0.0267	0.0253	0.0267	0.0267	0.0267	0.0267	0.0267	0.0267	0.0267	0.0267	0.0219	0.0267	0.0267	0.0267	0.0267	0.0267	0.0267	0.0267	0.0267	0.0267	0.0267	0.0267
	32	1	0.134	0	0.5	0	0	1	0	0.1021	0	0.1021	0	0	0	0.0581	1	0	0.0581	0.9067	0	0.134	0.5	0	0	0.0581	0.1021	0.134	1	0.0581	0.1021	0.134	0	0	0.0581	0.1021	0.134	1	0.0581	0.1021	0.134	0	0	0	0.1021	0.134	0.4103	0.2456	0.0581
	33	0	0	0	0.5	0	0	0	0	0	0	0	0	0	0	0	0	0	0	0	0	0	0	0	0	0	0	0	0	0	0	0	0	0	0	0	0	0	0	0	0	0	0	0	0	0	0	0	0
	34	1	0.134	0	0	0	0	1	0	0.1021	0	0.1021	0	0	0	0.0581	1	0	0.0581	0.9067	0	0.134	0.5	0	0	0.0581	0.1021	0.134	1	0.0581	0.1021	0.134	0	0	0.0581	0.1021	0.134	1	0.0581	0.1021	0.134	0	0	0	0.1021	0.134	0.4103	0.2456	0.0581
	35	1	0.134	0	0	0	0	1	0	0.1021	0	0.1021	0	0	0	0.0581	1	0	0.0581	0.9067	0	0.134	0.5	0	0	0.0581	0.1021	0.134	1	0.0581	0.1021	0.134	0	0	0.0581	0.1021	0.134	1	0.0581	0.1021	0.134	0	0	0	0.1021	0.134	0.4103	0.2456	0.0581
	36	0.6667	0.1921	0.5	0.75	0.5	0	0.5	0.5	0.1761	0.5	0.3102	0.5	0.5	0.5	0.1541	0.75	0.125	0.2955	0.5784	0.2762	0.3208	0.75	0.1614	0.3368	0.1905	0.2124	0.2284	0.6534	0.3561	0.3708	0.3814	0.2026	0.4054	0.2316	0.2536	0.2696	0.6665	0.4248	0.4394	0.4501	0.271	0.2023	0.1417	0.1764	0.1977	0.4077	0.2842	0.2903
	37	0	0.1288	0.5	0	0.0833	0.5	0	0	0.1341	0	0	0	0.3333	0	0.1414	0	0.1511	0	0	0	0	0	0.1754	0	0.1657	0.1584	0.153	0	0	0	0	0.2028	0	0.1931	0.1858	0.1805	0	0	0	0	0.1344	0.1344	0.1344	0.1344	0.1344	0.1344	0.1344	0.1344
	38	0	0.2169	0	0.5	0.5	1	0.3333	0	0.2169	1	0.2169	0.4286	0	0	0.2169	0	0.2169	0.2169	0.2169	0.2169	0.2169	0.5	0.2169	0.2169	0.2169	0.2169	0.2169	0.2061	0.2169	0.2169	0.2169	0.2169	0.2169	0.2169	0.2169	0.2169	0.1782	0.2169	0.2169	0.2169	0.2169	0.2169	0.2169	0.2169	0.2169	0.2169	0.2169	0.2169
	39	0	0	0	0	0	1	0.3333	0	0	1	0	0	0	0	0	0	0	0	0	0	0	0	0	0	0	0	0	0	0	0	0	0	0	0	0	0	0	0	0	0	0	0	0	0	0	0	0	0
	40	0	0	0	0	0	0	0	0.5	0	1	0.2682	0.1429	0	0.4	0	0	0	0.2829	0	0.3022	0.2576	0	0	0.3507	0	0	0	0	0.3314	0.3167	0.306	0	0.4056	0	0	0	0	0.3863	0.3716	0.3609	0.1368	0.0819	0.0334	0	0	0	0	0.1174
	41	0	-0.0517	0	0	0	0	0	0	-0.0517	0	-0.0517	0	0.3333	0.2	-0.0517	0.1667	-0.0517	-0.0517	-0.0517	-0.0517	-0.0517	0	-0.0274	-0.0274	-0.0274	-0.0274	-0.0274	-0.0261	-0.0274	-0.0274	-0.0274	0	0	0	0	0	0	0	0	0	0	-0.0274	-0.0517	-0.0517	-0.0517	0	-0.0274	0
	42	0.3333	0	1	0	0	0	0	0.5	0	0	0	0	0	0	0	0	0	0	0	0	0	0	0	0	0	0	0	0	0	0	0	0	0	0	0	0	0	0	0	0	0	0	0	0.0006	0.0113	0	0	0
	43	1	0.134	0	0.5	0	0	1	0	0.1021	0	0.1021	0	0	0	0.0581	1	0	0.0581	0.9067	0	0.134	0.5	0	0	0.0581	0.1021	0.134	1	0.0581	0.1021	0.134	0	0	0.0581	0.1021	0.134	1	0.0581	0.1021	0.134	0	0	0	0.1021	0.134	0.4103	0.2456	0.0581
	44	0	1	0	0	0	0	0	0	1	0	1	0	0	0	1	0	1	1	1	1	1	0	1	1	1	1	1	0.9504	1	1	1	1	1	1	1	1	0.8218	1	1	1	1	1	1	1	1	1	1	1
[truncated: 50 more columns]

## Sheet: MacroEM
		Elementary modes (macro reactions)
				s1			s2			s3
		Indice	O2	GLC	CO2	ETH	GOL	CIT	PYR	MET	BIO
		1	-0.6667	0	0	0	0	0	0.3333	-1	0
		2	-0.1921	-0.1288	0.2169	0	0	-0.0517	0	-0.134	1
		3	-0.5	-0.5	0	0	0	0	1	0	0
		4	-0.75	0	0.5	0	0	0	0	-0.5	0
		5	-0.5	-0.0833	0.5	0	0	0	0	0	0
		6	0	-0.5	1	1	0	0	0	0	0
		7	-0.5	0	0.3333	0.3333	0	0	0	-1	0
		8	-0.5	0	0	0	-0.5	0	0.5	0	0
		9	-0.1761	-0.1341	0.2169	0	0	-0.0517	0	-0.1021	1
		10	-0.5	0	1	1	-1	0	0	0	0
		11	-0.3102	0	0.2169	0	-0.2682	-0.0517	0	-0.1021	1
		12	-0.5	0	0.4286	0	-0.1429	0	0	0	0
		13	-0.5	-0.3333	0	0	0	0.3333	0	0	0
		14	-0.5	0	0	0	-0.4	0.2	0	0	0
		15	-0.1541	-0.1414	0.2169	0	0	-0.0517	0	-0.0581	1
		16	-0.75	0	0	0	0	0.1667	0	-1	0
		17	-0.125	-0.1511	0.2169	0	0	-0.0517	0	0	1
		18	-0.2955	0	0.2169	0	-0.2829	-0.0517	0	-0.0581	1
		19	-0.5784	0	0.2169	0	0	-0.0517	0	-0.9067	1
		20	-0.2762	0	0.2169	0	-0.3022	-0.0517	0	0	1
		21	-0.3208	0	0.2169	0	-0.2576	-0.0517	0	-0.134	1
		22	-0.75	0	0.5	0	0	0	0	-0.5	0
		23	-0.1614	-0.1754	0.2169	0	0	-0.0274	0	0	1
		24	-0.3368	0	0.2169	0	-0.3507	-0.0274	0	0	1
		25	-0.1905	-0.1657	0.2169	0	0	-0.0274	0	-0.0581	1
		26	-0.2124	-0.1584	0.2169	0	0	-0.0274	0	-0.1021	1
		27	-0.2284	-0.153	0.2169	0	0	-0.0274	0	-0.134	1
		28	-0.6534	0	0.2061	0	0	-0.0261	0	-1	0.9504
		29	-0.3561	0	0.2169	0	-0.3314	-0.0274	0	-0.0581	1
		30	-0.3708	0	0.2169	0	-0.3167	-0.0274	0	-0.1021	1
		31	-0.3814	0	0.2169	0	-0.306	-0.0274	0	-0.134	1
		32	-0.2026	-0.2028	0.2169	0	0	0	0	0	1
		33	-0.4054	0	0.2169	0	-0.4056	0	0	0	1
		34	-0.2316	-0.1931	0.2169	0	0	0	0	-0.0581	1
		35	-0.2536	-0.1858	0.2169	0	0	0	0	-0.1021	1
		36	-0.2696	-0.1805	0.2169	0	0	0	0	-0.134	1
		37	-0.6665	0	0.1782	0	0	0	0	-1	0.8218
		38	-0.4248	0	0.2169	0	-0.3863	0	0	-0.0581	1
		39	-0.4394	0	0.2169	0	-0.3716	0	0	-0.1021	1
		40	-0.4501	0	0.2169	0	-0.3609	0	0	-0.134	1
		41	-0.271	-0.1344	0.2169	0	-0.1368	0	0	0	1
		42	-0.2023	-0.1344	0.2169	0	-0.0819	-0.0274	0	0	1
		43	-0.1417	-0.1344	0.2169	0	-0.0334	-0.0517	0	0	1
		44	-0.1764	-0.1344	0.2169	0	0	-0.0517	0.0006	-0.1021	1
		45	-0.1977	-0.1344	0.2169	0	0	-0.0517	0.0113	-0.134	1
		46	-0.4077	-0.1344	0.2169	0	0	0	0	-0.4103	1
		47	-0.2842	-0.1344	0.2169	0	0	-0.0274	0	-0.2456	1
		48	-0.2903	-0.1344	0.2169	0	-0.1174	0	0	-0.0581	1
		49	-0.2217	-0.1344	0.2169	0	-0.0625	-0.0274	0	-0.0581	1
		50	-0.305	-0.1344	0.2169	0	-0.1028	0	0	-0.1021	1
		51	-0.2364	-0.1344	0.2169	0	-0.0479	-0.0274	0	-0.1021	1
		52	-0.1765	-0.1344	0.2169	0	0	-0.0514	0	-0.1021	1
		53	-0.3156	-0.1344	0.2169	0	-0.0921	0	0	-0.134	1
		54	-0.247	-0.1344	0.2169	0	-0.0372	-0.0274	0	-0.134	1
		55	-0.2005	-0.1344	0.2169	0	0	-0.046	0	-0.134	1
		56	-0.1779	-0.1344	0.2187	0	0	-0.0517	0	-0.1021	1
		57	-0.2259	-0.1344	0.2507	0	0	-0.0517	0	-0.134	1
		58	-0.1761	-0.1344	0.2175	0.0006	0	-0.0517	0	-0.1021	1
		59	-0.1921	-0.1344	0.2282	0.0113	0	-0.0517	0	-0.134	1
		60	-0.1751	-0.1344	0.2169	0	0	-0.0517	0	-0.1002	1
		61	-0.1611	-0.1344	0.2169	0	-0.014	-0.0517	0	-0.0581	1
		62	-0.8	-0.4	0	0	0	0	1	-0.6	0
		63	-0.3	-0.4	1	1	0	0	0	-0.6	0
		64	-0.55	-0.0667	0.5	0	0	0	0	-0.1	0
		65	-0.7	-0.2667	0	0	0	0.3333	0	-0.4	0
		66	-0.288	-0.1174	0.2169	0	-0.1709	0	0	0	1
		67	-0.2194	-0.1174	0.2169	0	-0.116	-0.0274	0	0	1
		68	-0.1588	-0.1174	0.2169	0	-0.0675	-0.0517	0	0	1
		69	-0.2395	-0.1854	0.2169	0	0	-0.0274	0.0541	-0.1021	1
		70	-0.2959	-0.2067	0.2169	0	0	0	0.0525	-0.134	1
		71	-0.2821	-0.2067	0.2169	0	0	-0.0274	0.1074	-0.134	1
		72	-0.1688	-0.1561	0.2169	0	0	-0.0517	0.0294	-0.0581	1
		73	-0.2274	-0.1854	0.2169	0	0	-0.0517	0.1026	-0.1021	1
		74	-0.27	-0.2067	0.2169	0	0	-0.0517	0.1559	-0.134	1
		75	-0.3748	-0.1854	0.3793	0	0	-0.0274	0	-0.1021	1
		76	-0.4272	-0.2067	0.3745	0	0	0	0	-0.134	1
		77	-0.5508	-0.2067	0.5392	0	0	-0.0274	0	-0.134	1
		78	-0.2124	-0.1854	0.271	0.0541	0	-0.0274	0	-0.1021	1
		79	-0.2696	-0.2067	0.2694	0.0525	0	0	0	-0.134	1
		80	-0.2284	-0.2067	0.3243	0.1074	0	-0.0274	0	-0.134	1
		81	-0.2795	-0.1344	0.2169	0	-0.1283	0	0	-0.0256	1
		82	-0.2109	-0.1344	0.2169	0	-0.0734	-0.0274	0	-0.0256	1
		83	-0.2538	-0.1857	0.2169	0	0	0	0	-0.1025	1
		84	-0.1962	-0.1638	0.2169	0	0	-0.0274	0	-0.0696	1
		85	-0.2686	-0.1561	0.2169	0	-0.074	0	0	-0.0581	1
		86	-0.2	-0.1561	0.2169	0	-0.0191	-0.0274	0	-0.0581	1
		87	-0.1761	-0.1561	0.2169	0	0	-0.037	0	-0.0581	1
		88	-0.254	-0.1854	0.2169	0	-0.0008	0	0	-0.1021	1
		89	-0.253	-0.1854	0.2169	0	0	-0.0004	0	-0.1021	1
		90	-0.309	-0.2067	0.2169	0	0	0.0263	0	-0.134	1
		91	-0.2423	-0.1561	0.305	0	0	-0.0517	0	-0.0581	1
		92	-0.4839	-0.1854	0.5247	0	0	-0.0517	0	-0.1021	1
		93	-0.5566	-0.1744	0.5775	0	0	-0.0436	0	-0.1131	0.8435
		94	-0.1541	-0.1561	0.2463	0.0294	0	-0.0517	0	-0.0581	1
		95	-0.1761	-0.1854	0.3195	0.1026	0	-0.0517	0	-0.1021	1
		96	-0.1921	-0.2067	0.3728	0.1559	0	-0.0517	0	-0.134	1
		97	-0.1503	-0.1344	0.2169	0	-0.0249	-0.0517	0	-0.0256	1
		98	-0.1453	-0.1444	0.2169	0	0	-0.0517	0	-0.0405	1

## Sheet: Yields
											Yields of all the Ems producing biomass
											GLC	GOL	MET	ALL
	Indice	O2	GLC	CO2	ETH	GOL	CIT	PYR	MET	BIO	1/Y1	1/Y2	1/Y3	YT
	17	-0.125	-0.1511	0.2169	0	0	-0.0517	0	0	1	0.1511	0	0	6.61813	best
	43	-0.1417	-0.1344	0.2169	0	-0.0334	-0.0517	0	0	1	0.1344	0.0334	0	5.95948	best
	23	-0.1614	-0.1754	0.2169	0	0	-0.0274	0	0	1	0.1754	0	0	5.70125
	68	-0.1588	-0.1174	0.2169	0	-0.0675	-0.0517	0	0	1	0.1174	0.0675	0	5.40833
	97	-0.1503	-0.1344	0.2169	0	-0.0249	-0.0517	0	-0.0256	1	0.1344	0.0249	0.0256	5.40833	best
	98	-0.1453	-0.1444	0.2169	0	0	-0.0517	0	-0.0405	1	0.1444	0	0.0405	5.40833	best
	15	-0.1541	-0.1414	0.2169	0	0	-0.0517	0	-0.0581	1	0.1414	0	0.0581	5.01253
	32	-0.2026	-0.2028	0.2169	0	0	0	0	0	1	0.2028	0	0	4.93097
	61	-0.1611	-0.1344	0.2169	0	-0.014	-0.0517	0	-0.0581	1	0.1344	0.014	0.0581	4.84262
	72	-0.1688	-0.1561	0.2169	0	0	-0.0517	0.0294	-0.0581	1	0.1561	0	0.0581	4.66853
	87	-0.1761	-0.1561	0.2169	0	0	-0.037	0	-0.0581	1	0.1561	0	0.0581	4.66853
	91	-0.2423	-0.1561	0.305	0	0	-0.0517	0	-0.0581	1	0.1561	0	0.0581	4.66853
	94	-0.1541	-0.1561	0.2463	0.0294	0	-0.0517	0	-0.0581	1	0.1561	0	0.0581	4.66853
	42	-0.2023	-0.1344	0.2169	0	-0.0819	-0.0274	0	0	1	0.1344	0.0819	0	4.62321
	25	-0.1905	-0.1657	0.2169	0	0	-0.0274	0	-0.0581	1	0.1657	0	0.0581	4.46828
	86	-0.2	-0.1561	0.2169	0	-0.0191	-0.0274	0	-0.0581	1	0.1561	0.0191	0.0581	4.28633
	67	-0.2194	-0.1174	0.2169	0	-0.116	-0.0274	0	0	1	0.1174	0.116	0	4.28449
	82	-0.2109	-0.1344	0.2169	0	-0.0734	-0.0274	0	-0.0256	1	0.1344	0.0734	0.0256	4.28449
	84	-0.1962	-0.1638	0.2169	0	0	-0.0274	0	-0.0696	1	0.1638	0	0.0696	4.28449
	60	-0.1751	-0.1344	0.2169	0	0	-0.0517	0	-0.1002	1	0.1344	0	0.1002	4.26257
	9	-0.1761	-0.1341	0.2169	0	0	-0.0517	0	-0.1021	1	0.1341	0	0.1021	4.2337
	44	-0.1764	-0.1344	0.2169	0	0	-0.0517	0.0006	-0.1021	1	0.1344	0	0.1021	4.22833
	52	-0.1765	-0.1344	0.2169	0	0	-0.0514	0	-0.1021	1	0.1344	0	0.1021	4.22833
	56	-0.1779	-0.1344	0.2187	0	0	-0.0517	0	-0.1021	1	0.1344	0	0.1021	4.22833
	58	-0.1761	-0.1344	0.2175	0.0006	0	-0.0517	0	-0.1021	1	0.1344	0	0.1021	4.22833
	34	-0.2316	-0.1931	0.2169	0	0	0	0	-0.0581	1	0.1931	0	0.0581	3.98089
	49	-0.2217	-0.1344	0.2169	0	-0.0625	-0.0274	0	-0.0581	1	0.1344	0.0625	0.0581	3.92157
	26	-0.2124	-0.1584	0.2169	0	0	-0.0274	0	-0.1021	1	0.1584	0	0.1021	3.83877
	2	-0.1921	-0.1288	0.2169	0	0	-0.0517	0	-0.134	1	0.1288	0	0.134	3.80518
	45	-0.1977	-0.1344	0.2169	0	0	-0.0517	0.0113	-0.134	1	0.1344	0	0.134	3.72578
	55	-0.2005	-0.1344	0.2169	0	0	-0.046	0	-0.134	1	0.1344	0	0.134	3.72578
	57	-0.2259	-0.1344	0.2507	0	0	-0.0517	0	-0.134	1	0.1344	0	0.134	3.72578
	59	-0.1921	-0.1344	0.2282	0.0113	0	-0.0517	0	-0.134	1	0.1344	0	0.134	3.72578
	41	-0.271	-0.1344	0.2169	0	-0.1368	0	0	0	1	0.1344	0.1368	0	3.68732
	51	-0.2364	-0.1344	0.2169	0	-0.0479	-0.0274	0	-0.1021	1	0.1344	0.0479	0.1021	3.51617
	27	-0.2284	-0.153	0.2169	0	0	-0.0274	0	-0.134	1	0.153	0	0.134	3.48432
	69	-0.2395	-0.1854	0.2169	0	0	-0.0274	0.0541	-0.1021	1	0.1854	0	0.1021	3.47826
	73	-0.2274	-0.1854	0.2169	0	0	-0.0517	0.1026	-0.1021	1	0.1854	0	0.1021	3.47826
	75	-0.3748	-0.1854	0.3793	0	0	-0.0274	0	-0.1021	1	0.1854	0	0.1021	3.47826
	78	-0.2124	-0.1854	0.271	0.0541	0	-0.0274	0	-0.1021	1	0.1854	0	0.1021	3.47826
	89	-0.253	-0.1854	0.2169	0	0	-0.0004	0	-0.1021	1	0.1854	0	0.1021	3.47826
	92	-0.4839	-0.1854	0.5247	0	0	-0.0517	0	-0.1021	1	0.1854	0	0.1021	3.47826
	95	-0.1761	-0.1854	0.3195	0.1026	0	-0.0517	0	-0.1021	1	0.1854	0	0.1021	3.47826
	35	-0.2536	-0.1858	0.2169	0	0	0	0	-0.1021	1	0.1858	0	0.1021	3.47343
	85	-0.2686	-0.1561	0.2169	0	-0.074	0	0	-0.0581	1	0.1561	0.074	0.0581	3.46981
	83	-0.2538	-0.1857	0.2169	0	0	0	0	-0.1025	1	0.1857	0	0.1025	3.46981
	66	-0.288	-0.1174	0.2169	0	-0.1709	0	0	0	1	0.1174	0.1709	0	3.46861
	81	-0.2795	-0.1344	0.2169	0	-0.1283	0	0	-0.0256	1	0.1344	0.1283	0.0256	3.46861
	88	-0.254	-0.1854	0.2169	0	-0.0008	0	0	-0.1021	1	0.1854	0.0008	0.1021	3.46861
	20	-0.2762	0	0.2169	0	-0.3022	-0.0517	0	0	1	0	0.3022	0	3.30907	best
	54	-0.247	-0.1344	0.2169	0	-0.0372	-0.0274	0	-0.134	1	0.1344	0.0372	0.134	3.27225
	48	-0.2903	-0.1344	0.2169	0	-0.1174	0	0	-0.0581	1	0.1344	0.1174	0.0581	3.22685
	36	-0.2696	-0.1805	0.2169	0	0	0	0	-0.134	1	0.1805	0	0.134	3.17965
	50	-0.305	-0.1344	0.2169	0	-0.1028	0	0	-0.1021	1	0.1344	0.1028	0.1021	2.94724
	70	-0.2959	-0.2067	0.2169	0	0	0	0.0525	-0.134	1	0.2067	0	0.134	2.93513
	71	-0.2821	-0.2067	0.2169	0	0	-0.0274	0.1074	-0.134	1	0.2067	0	0.134	2.93513
	74	-0.27	-0.2067	0.2169	0	0	-0.0517	0.1559	-0.134	1	0.2067	0	0.134	2.93513
	76	-0.4272	-0.2067	0.3745	0	0	0	0	-0.134	1	0.2067	0	0.134	2.93513
	77	-0.5508	-0.2067	0.5392	0	0	-0.0274	0	-0.134	1	0.2067	0	0.134	2.93513
	79	-0.2696	-0.2067	0.2694	0.0525	0	0	0	-0.134	1	0.2067	0	0.134	2.93513
	80	-0.2284	-0.2067	0.3243	0.1074	0	-0.0274	0	-0.134	1	0.2067	0	0.134	2.93513
	90	-0.309	-0.2067	0.2169	0	0	0.0263	0	-0.134	1	0.2067	0	0.134	2.93513
	96	-0.1921	-0.2067	0.3728	0.1559	0	-0.0517	0	-0.134	1	0.2067	0	0.134	2.93513
	93	-0.5566	-0.1744	0.5775	0	0	-0.0436	0	-0.1131	0.8435	0.206758	0	0.134084	2.93391
	18	-0.2955	0	0.2169	0	-0.2829	-0.0517	0	-0.0581	1	0	0.2829	0.0581	2.93255	best
	24	-0.3368	0	0.2169	0	-0.3507	-0.0274	0	0	1	0	0.3507	0	2.85144
	53	-0.3156	-0.1344	0.2169	0	-0.0921	0	0	-0.134	1	0.1344	0.0921	0.134	2.77393
	11	-0.3102	0	0.2169	0	-0.2682	-0.0517	0	-0.1021	1	0	0.2682	0.1021	2.70051
	47	-0.2842	-0.1344	0.2169	0	0	-0.0274	0	-0.2456	1	0.1344	0	0.2456	2.63158
	29	-0.3561	0	0.2169	0	-0.3314	-0.0274	0	-0.0581	1	0	0.3314	0.0581	2.56739
	21	-0.3208	0	0.2169	0	-0.2576	-0.0517	0	-0.134	1	0	0.2576	0.134	2.55363
	33	-0.4054	0	0.2169	0	-0.4056	0	0	0	1	0	0.4056	0	2.46548
	30	-0.3708	0	0.2169	0	-0.3167	-0.0274	0	-0.1021	1	0	0.3167	0.1021	2.38777
	31	-0.3814	0	0.2169	0	-0.306	-0.0274	0	-0.134	1	0	0.306	0.134	2.27273
	38	-0.4248	0	0.2169	0	-0.3863	0	0	-0.0581	1	0	0.3863	0.0581	2.25023
	39	-0.4394	0	0.2169	0	-0.3716	0	0	-0.1021	1	0	0.3716	0.1021	2.11104
	40	-0.4501	0	0.2169	0	-0.3609	0	0	-0.134	1	0	0.3609	0.134	2.02061
	46	-0.4077	-0.1344	0.2169	0	0	0	0	-0.4103	1	0.1344	0	0.4103	1.83587
	19	-0.5784	0	0.2169	0	0	-0.0517	0	-0.9067	1	0	0	0.9067	1.1029	best
	28	-0.6534	0	0.2061	0	0	-0.0261	0	-1	0.9504	0	0	1.05219	0.9504
	37	-0.6665	0	0.1782	0	0	0	0	-1	0.8218	0	0	1.21684	0.8218
